# Supplementary material for: Genome Assembly of Cordia subcordata, a Coastal Protection Species in Tropical Coral Islands
Source: Int J Mol Sci. 2023 Nov 13;24(22):16273. doi: 10.3390/ijms242216273 (PMC10671804; doi:10.3390/ijms242216273)
Supplement: Supplementary file 1 [file ijms-24-16273-s001.zip]

Archive with 1 entries (1 files):
- ijms-2651339-supplementary.xlsx
