# Supplementary material for: Genome Assembly of Cordia subcordata, a Coastal Protection Species in Tropical Coral Islands
Source: Int J Mol Sci. 2023 Nov 13;24(22):16273. doi: 10.3390/ijms242216273 (PMC10671804; doi:10.3390/ijms242216273)
Supplement: Supplementary file 1 [file ijms-24-16273-s001.zip › ijms-2651339-supplementary.xlsx]

## Sheet: Supplementary Table S1
	Table S1. The statistics of 16 chromosomes
	Chromosome	Size(bp)
	LG01	42352411
	LG02	38265398
	LG03	36391248
	LG04	34499140
	LG05	32078799
	LG06	31259526
	LG07	31236015
	LG08	30662086
	LG09	30214432
	LG10	28297166
	LG11	28288616
	LG12	24004877
	LG13	23183652
	LG14	20763290
	LG15	18985298
	LG16	18188694
	Total	468670648

## Sheet: Supplementary Table S2
	Table S2. The statistical of repeat sequences
	Class	Order	Super family	Elements number	Sequence length (bp)	Sequence percentage (%)
	Class I			399469	193034751	40.87
		LINE		71656	24606902	5.21
			L1	24635	15699176	3.32
			Unknown	44643	8469346	1.79
			Other	2378	438380	0.09
		LTR		316799	167223552	35.4
			Unknown	165655	69849168	14.79
			Gypsy	81314	53283006	11.28
			Copia	68382	43685933	9.25
			Other	1448	405445	0.09
		SINE		11014	1204297	0.25
			Unknown	10698	1174832	0.25
			Other	316	29465	0.01
	Class II			252475	48479764	10.26
		DNA		210849	41608105	8.81
			Unknown	149195	27834737	5.89
			CMC-EnSpm	27214	2685152	0.57
			PIF-Harbinger	3380	911038	0.19
			MULE-MuDR	21035	7784677	1.65
			hAT-Ac	3221	1227751	0.26
			hAT-Tip100	2737	678817	0.14
			Other	4067	485933	0.1
		RC		10842	1495728	0.32
			Helitron	10654	1488907	0.32
			Other	188	6821	0
		MITE		30784	5375931	1.14
			Unknown	30784	5375931	1.14
	Total TEs			651944	241514515	51.13
	Tandem Repeats			87283	4121922	0.87
		SSR		44486	606106	0.13
		tandem_repeat		42797	3515816	0.74
	Unknown			68764	10733217	2.27
	Simple repeats			2424	219915	0.05
	Other			1449	387111	0.08
	Low complexity			48	6993	0
	Total repeats			811912	256983673	54.41

## Sheet: Supplementary Table S3
	Table S3. The annotation statistics of protein-coding genes
	Gene set	Total number		Average length(bp)	Average CDS length (bp)	Average exons number	Average exon length (bp)	Average intron length (bp)
	De novo		28988	3812.71	1210.85	5.14	235.66	628.76
	Homology		31323	4982.77	1218.81	4.72	258.33	1012.35
	RNA-seq		15981	4541.09	1406.4	6.08	231.18	617.92
	EVM		28791	4001.58	1216.85	5.13	237.25	674.45
	Final set		26615	4074.31	1268.41	5.38	235.66	640.28

## Sheet: Supplementary Table S4
	Table S4.The statistics of non-coding RNA annotation
	Type		Copy number			Average Length		Total Length		Sequence percentage
	rRNA (282)	18S		30	1755.37		52661		0.0111			0.056
		28S		28	6685.39		187191		0.0396
		5.8S		3	158		474		0.0001
		5S		221	112.14		24782		0.0052
	sRNA (1,800)	snRNA		167	99.24		16573		0.0035			0.0445
		miRNA		90	143.38		12904		0.0027
		spliceosomal		125	147.46		18432		0.0039
		other		1418	114.55		162427		0.0344
	Regulatory	cis-regulatory elements		13	53		689		0.0001			0.0001
	tRNA	tRNA		928	75.24		69825		0.0148			0.0148

## Sheet: Supplementary Table S5
	Table S5. The statistics of orthologous gene groups
	Species	Genes	Orthogroups	Genes in orthogroups	Percentage of genes in orthogroups(%)	Species-specific orthogroups	Genes in species-specific orthogroups	Percentage of genes in species-specific orthogroups (%)
	Capsicum chinense	34974	14514	33333	95.3	648	3019	8.6
	Coffea eugenioides	38150	14142	37418	98.1	605	3355	8.8
	Cordia subcordata	26615	13881	25078	94.2	217	737	2.8
	Cuscuta australis	18157	11452	16570	91.3	245	1308	7.2
	Dorcoceras hygrometricum	47778	12596	45990	96.3	882	21196	44.4
	Erythranthe guttata	31861	13885	31113	97.7	395	2331	7.3
	Genlisea aurea	17685	11531	16196	91.6	120	371	2.1
	Handroanthus impetiginosus	30271	13704	28516	94.2	307	1111	3.7
	Ipomoea nil	51054	14376	49691	97.3	884	5402	10.6
	Nicotiana attenuata	44491	14607	43685	98.2	408	2827	6.4
	Nyssa sinensis	36241	14832	33209	91.6	767	3640	10
	Olea europaea	58334	15275	55977	96	964	4867	8.3
	Phtheirospermum japonicum	30330	14154	28644	94.4	665	2533	8.4
	Rhododendron simsii	32999	14088	31084	94.2	936	4889	14.8
	Salvia splendens	53354	14993	50052	93.8	1319	5188	9.7
	Sesamum indicum	35410	13607	35016	98.9	171	670	1.9
	Solanum chilense	25885	13382	24983	96.5	291	2542	9.8
	Striga asiatica	33426	14040	28215	84.4	1299	5292	15.8

## Sheet: Supplementary Table S6
	Table S6. GO enrichment reuslts for significantly expanded genes
	Class	GO Name	GO ID	Enrichment score	Corrected P-value (BH method)
	Biological process	coenzyme A metabolic process	GO:0015936	28.6865	1.1719e-15
	Biological process	nucleoside bisphosphate metabolic process	GO:0033865	20.7977	0
	Biological process	ribonucleoside bisphosphate metabolic process	GO:0033875	20.7977	0
	Biological process	purine nucleoside bisphosphate metabolic process	GO:0034032	20.7977	0
	Biological process	response to auxin	GO:0009733	20.2575	0
	Biological process	pigment biosynthetic process	GO:0046148	16.1362	1.54128e-08
	Biological process	pigment metabolic process	GO:0042440	14.1803	5.15846e-08
	Biological process	response to endogenous stimulus	GO:0009719	13.1078	0
	Biological process	response to hormone	GO:0009725	13.1078	0
	Biological process	response to organic substance	GO:0010033	11.9071	0
	Biological process	isoprenoid biosynthetic process	GO:0008299	11.3442	3.2428e-09
	Biological process	response to chemical	GO:0042221	11.3031	0
	Biological process	isoprenoid metabolic process	GO:0006720	11.1416	3.72063e-09
	Biological process	lipid transport	GO:0006869	5.77714	0.000654013
	Biological process	lipid localization	GO:0010876	5.51455	0.00084688
	Biological process	purine ribonucleotide metabolic process	GO:0009150	5.36715	2.29987e-07
	Biological process	ribonucleotide metabolic process	GO:0009259	5.19943	3.22849e-07
	Biological process	ribose phosphate metabolic process	GO:0019693	5.19943	3.22849e-07
	Biological process	purine nucleotide metabolic process	GO:0006163	4.37847	3.1384e-06
	Biological process	purine-containing compound metabolic process	GO:0072521	4.01888	9.38286e-06
	Biological process	nucleotide metabolic process	GO:0009117	3.9241	1.22693e-05
	Biological process	nucleoside phosphate metabolic process	GO:0006753	3.79867	1.79264e-05
	Biological process	nucleobase-containing small molecule metabolic process	GO:0055086	3.0926	0.000206196
	Biological process	obsolete oxidation-reduction process	GO:0055114	2.74912	4.21885e-15
	Biological process	response to stimulus	GO:0050896	2.73654	2.04343e-07
	Biological process	lipid biosynthetic process	GO:0008610	2.63262	0.00625742
	Biological process	organophosphate metabolic process	GO:0019637	2.39054	0.0033833
	Biological process	cellular lipid metabolic process	GO:0044255	2.2204	0.022245
	Biological process	carbohydrate derivative metabolic process	GO:1901135	2.17777	0.00824005
	Biological process	phosphate-containing compound metabolic process	GO:0006796	2.02852	2.28344e-07
	Biological process	protein phosphorylation	GO:0006468	2.02639	2.32708e-05
	Biological process	phosphorus metabolic process	GO:0006793	2.02437	2.1856e-07
	Biological process	phosphorylation	GO:0016310	1.8749	0.000145772
	Biological process	protein modification process	GO:0036211	1.51296	0.0101304
	Biological process	macromolecule modification	GO:0043412	1.44038	0.0226863
	Cellular component	membrane	GO:0016020	1.97324	1.20237e-13
	Molecular function	catechol oxidase activity	GO:0004097	37.5988	8.37714e-16
	Molecular function	hydroxymethylglutaryl-CoA reductase (NADPH) activity	GO:0004420	28.6467	0
	Molecular function	glutamate receptor activity	GO:0008066	22.9174	0
	Molecular function	neurotransmitter receptor activity	GO:0030594	22.9174	0
	Molecular function	transmitter-gated monoatomic ion channel activity	GO:0022824	22.9174	0
	Molecular function	ligand-gated monoatomic ion channel activity	GO:0015276	22.9174	0
	Molecular function	ligand-gated channel activity	GO:0022834	22.9174	0
	Molecular function	transmitter-gated channel activity	GO:0022835	22.9174	0
	Molecular function	ionotropic glutamate receptor activity	GO:0004970	22.9174	0
	Molecular function	extracellular ligand-gated monoatomic ion channel activity	GO:0005230	22.9174	0
	Molecular function	transmembrane signaling receptor activity	GO:0004888	22.1781	0
	Molecular function	signaling receptor activity	GO:0038023	15.9889	3.83952e-15
	Molecular function	molecular transducer activity	GO:0060089	15.9889	3.83952e-15
	Molecular function	gated channel activity	GO:0022836	12.0618	6.16311e-13
	Molecular function	monoatomic ion gated channel activity	GO:0022839	12.0618	6.16311e-13
	Molecular function	oxidoreductase activity, acting on diphenols and related substances as donors, oxygen as acceptor	GO:0016682	11.3506	3.81898e-11
	Molecular function	obsolete coenzyme binding	GO:0050662	10.913	2.78332e-12
	Molecular function	oxidoreductase activity, acting on diphenols and related substances as donors	GO:0016679	10.0263	2.03882e-10
	Molecular function	ADP binding	GO:0043531	8.59401	6.31793e-13
	Molecular function	monooxygenase activity	GO:0004497	8.28339	2.08188e-10
	Molecular function	monoatomic ion channel activity	GO:0005216	7.16168	1.81775e-09
	Molecular function	terpene synthase activity	GO:0010333	6.7404	4.7233e-05
	Molecular function	NADP binding	GO:0050661	6.5271	6.39874e-07
	Molecular function	carbon-oxygen lyase activity, acting on phosphates	GO:0016838	6.36593	7.0726e-05
	Molecular function	oxidoreductase activity, acting on the CH-OH group of donors, NAD or NADP as acceptor	GO:0016616	6.30753	1.20365e-08
	Molecular function	polysaccharide binding	GO:0030247	6.13858	0.000273915
	Molecular function	acyltransferase activity, transferring groups other than amino-acyl groups	GO:0016747	5.632	1.2546e-12
	Molecular function	oxidoreductase activity, acting on CH-OH group of donors	GO:0016614	5.32962	1.28272e-07
	Molecular function	acyltransferase activity	GO:0016746	4.79418	4.80167e-11
	Molecular function	passive transmembrane transporter activity	GO:0022803	4.55312	1.09482e-06
	Molecular function	channel activity	GO:0015267	4.55312	1.09482e-06
	Molecular function	oxidoreductase activity, acting on paired donors, with incorporation or reduction of molecular oxygen	GO:0016705	4.35281	4.80489e-14
	Molecular function	iron ion binding	GO:0005506	4.25338	8.96912e-14
	Molecular function	hexosyltransferase activity	GO:0016758	4.20359	1.18096e-12
	Molecular function	transferase activity, transferring alkyl or aryl (other than methyl) groups	GO:0016765	3.86248	0.00200514
	Molecular function	heme binding	GO:0020037	3.7744	3.05179e-12
	Molecular function	tetrapyrrole binding	GO:0046906	3.74907	3.61022e-12
	Molecular function	carbon-oxygen lyase activity	GO:0016835	3.06929	0.00783582
	Molecular function	glycosyltransferase activity	GO:0016757	2.96345	1.44724e-08
	Molecular function	magnesium ion binding	GO:0000287	2.96345	0.0092905
	Molecular function	lipid binding	GO:0008289	2.44545	0.0356057
	Molecular function	monoatomic ion transmembrane transporter activity	GO:0015075	2.40392	0.00196109
	Molecular function	oxidoreductase activity	GO:0016491	1.99013	2.27368e-08
	Molecular function	calcium ion binding	GO:0005509	1.98323	0.0285281
	Molecular function	transferase activity	GO:0016740	1.78444	2.03694e-10
	Molecular function	transition metal ion binding	GO:0046914	1.6558	0.00186941
	Molecular function	protein kinase activity	GO:0004672	1.64498	0.00198203
	Molecular function	DNA-binding transcription factor activity	GO:0003700	1.61138	0.04529
	Molecular function	metal ion binding	GO:0046872	1.54533	0.000596062
	Molecular function	cation binding	GO:0043169	1.49503	0.00139285
	Molecular function	adenyl nucleotide binding	GO:0030554	1.49088	0.000478328
	Molecular function	phosphotransferase activity, alcohol group as acceptor	GO:0016773	1.48422	0.0110002
	Molecular function	kinase activity	GO:0016301	1.42423	0.0205036
	Molecular function	purine nucleotide binding	GO:0017076	1.33823	0.00768452
	Molecular function	adenyl ribonucleotide binding	GO:0032559	1.33393	0.0166169
	Molecular function	ion binding	GO:0043167	1.27112	0.00195889
	Molecular function	nucleotide binding	GO:0000166	1.24675	0.0345933
	Molecular function	nucleoside phosphate binding	GO:1901265	1.24675	0.0345933
	Molecular function	catalytic activity	GO:0003824	1.15726	0.00412507

## Sheet: Supplementary Table S7
	Table S7. KEGG enrichment results for significantly expanded genes
	Term Name	Main Class	Enrich Factor	Corrected p-value(BH method)
	00950 Isoquinoline alkaloid biosynthesis	A09100 Metabolism	22.85	0
	00900 Terpenoid backbone biosynthesis	A09100 Metabolism	16.2302	0
	00350 Tyrosine metabolism	A09100 Metabolism	13.5169	2.3706e-13
	04040 Ion channels	A09180 Brite Hierarchies	11.0735	3.72124e-09
	00909 Sesquiterpenoid and triterpenoid biosynthesis	A09100 Metabolism	9.22788	0.000105194
	01006 Prenyltransferases	A09180 Brite Hierarchies	6.95435	5.30241e-05
	B 09109 Metabolism of terpenoids and polyketides	A09100 Metabolism	6.16828	2.30926e-14
	00480 Glutathione metabolism	A09100 Metabolism	5.93221	5.3952e-05
	04075 Plant hormone signal transduction	A09130 Environmental Information Processing	5.19069	1.00903e-11
	99980 Enzymes with EC numbers	A09190 Not Included in Pathway or Brite	3.66552	5.19188e-07
	B 09110 Biosynthesis of other secondary metabolites	A09100 Metabolism	3.64628	2.01088e-06
	B 09132 Signal transduction	A09130 Environmental Information Processing	3.33916	1.47531e-07
	B 09191 Unclassified: metabolism	A09190 Not Included in Pathway or Brite	3.30724	2.50278e-06
	A09130 Environmental Information Processing	A09130 Environmental Information Processing	3.15691	4.13505e-07
	A09190 Not Included in Pathway or Brite	A09190 Not Included in Pathway or Brite	2.77808	3.95658e-05
	03009 Ribosome biogenesis	A09180 Brite Hierarchies	2.37008	0.00771908
	B 09106 Metabolism of other amino acids	A09100 Metabolism	2.2682	0.0335489
	02000 Transporters	A09180 Brite Hierarchies	2.05864	0.00228021
	B 09105 Amino acid metabolism	A09100 Metabolism	1.82452	0.027961

## Sheet: Supplementary Table S8
	Table S8. GO enrichment results for significantly contracted genes
	Class	GO Name	GO ID	Enrichment Score	Corrected p-value(BH method)
	Biological process	protein phosphorylation	GO:0006468	6.63108	0
	Biological process	phosphorylation	GO:0016310	6.13536	1.11022e-14
	Biological process	protein modification process	GO:0036211	4.95096	8.9706e-13
	Biological process	phosphate-containing compound metabolic process	GO:0006796	4.77474	1.49381e-12
	Biological process	phosphorus metabolic process	GO:0006793	4.76496	1.24789e-12
	Biological process	macromolecule modification	GO:0043412	4.71345	1.31969e-12
	Biological process	protein metabolic process	GO:0019538	3.04491	1.32275e-08
	Biological process	organonitrogen compound metabolic process	GO:1901564	2.4113	1.3805e-06
	Biological process	macromolecule metabolic process	GO:0043170	1.7993	0.000344277
	Biological process	nitrogen compound metabolic process	GO:0006807	1.59013	0.00278022
	Biological process	cellular metabolic process	GO:0044237	1.52512	0.00512287
	Biological process	primary metabolic process	GO:0044238	1.33536	0.0382716
	Molecular function	FAD binding	GO:0071949	26.5385	2.4016e-06
	Molecular function	flavin adenine dinucleotide binding	GO:0050660	11.5966	0.000112453
	Molecular function	carbohydrate binding	GO:0030246	7.26316	0.000919396
	Molecular function	protein kinase activity	GO:0004672	5.92717	3.36478e-12
	Molecular function	phosphotransferase activity, alcohol group as acceptor	GO:0016773	5.34794	2.4028e-11
	Molecular function	kinase activity	GO:0016301	5.13177	4.83186e-11
	Molecular function	transferase activity, transferring phosphorus-containing groups	GO:0016772	4.49575	4.18937e-10
	Molecular function	adenyl ribonucleotide binding	GO:0032559	3.93282	4.28096e-11
	Molecular function	anion binding	GO:0043168	3.75661	8.33e-13
	Molecular function	nucleoside phosphate binding	GO:1901265	3.72973	5.00711e-13
	Molecular function	nucleotide binding	GO:0000166	3.72973	5.00711e-13
	Molecular function	adenyl nucleotide binding	GO:0030554	3.673	1.65023e-10
	Molecular function	catalytic activity, acting on a protein	GO:0140096	3.63158	8.32943e-09
	Molecular function	ribonucleotide binding	GO:0032553	3.56844	1.41018e-10
	Molecular function	ATP binding	GO:0005524	3.56704	1.12707e-08
	Molecular function	small molecule binding	GO:0036094	3.52649	1.40768e-12
	Molecular function	carbohydrate derivative binding	GO:0097367	3.51824	1.8104e-10
	Molecular function	purine ribonucleotide binding	GO:0032555	3.51432	4.05442e-10
	Molecular function	purine nucleotide binding	GO:0017076	3.29693	1.72806e-09
	Molecular function	purine ribonucleoside triphosphate binding	GO:0035639	3.16786	1.13184e-07
	Molecular function	ion binding	GO:0043167	2.38961	5.71671e-09
	Molecular function	transferase activity	GO:0016740	2.35373	4.35656e-05
	Molecular function	protein binding	GO:0005515	2.10193	6.58327e-05
	Molecular function	organic cyclic compound binding	GO:0097159	1.74977	6.72731e-05
	Molecular function	heterocyclic compound binding	GO:1901363	1.74977	6.72731e-05
	Molecular function	binding	GO:0005488	1.43582	2.29322e-06

## Sheet: Supplementary Table S9
	Table S9. KEGG enrichment results for significantly contracted genes
	Term Name	Main Class	Enrich Factor	Corrected p-value (BH method)
	04016 MAPK signaling pathway - plant	A09130 Environmental Information Processing	28.268	4.57549e-10
	04626 Plant-pathogen interaction	A09150 Organismal Systems	24.1586	1.07489e-09
	01001 Protein kinases	A09180 Brite Hierarchies	23.3031	3.10862e-15
	B 09159 Environmental adaptation	A09150 Organismal Systems	20.1618	3.40964e-09
	A09150 Organismal Systems	A09150 Organismal Systems	20.1618	3.40964e-09
	B 09132 Signal transduction	A09130 Environmental Information Processing	11.3072	1.84418e-07
	A09130 Environmental Information Processing	A09130 Environmental Information Processing	10.6901	2.49536e-07
	B 09181 Protein families: metabolism	A09180 Brite Hierarchies	5.00365	9.31729e-08

## Sheet: Supplementary Table S10
	Table S10. GO enrichment reuslts for WGD-related genes
	Class	GO Name	GO ID	Enrichment score	Corrected P-value (BH method)
	Biological process	monoatomic ion homeostasis	GO:0050801	2.09401	0.0107243
	Biological process	monoatomic cation homeostasis	GO:0055080	2.09401	0.0107243
	Biological process	copper ion transport	GO:0006825	2.06228	0.0381817
	Biological process	monoatomic anion transport	GO:0006820	1.85605	0.00879944
	Biological process	disaccharide biosynthetic process	GO:0046351	1.79093	0.0417284
	Biological process	chemical homeostasis	GO:0048878	1.79093	0.0417284
	Biological process	plant-type cell wall organization or biogenesis	GO:0071669	1.7644	0.000139434
	Biological process	nucleobase biosynthetic process	GO:0046112	1.75294	0.0343853
	Biological process	plant-type cell wall organization	GO:0009664	1.70138	0.00206577
	Biological process	multicellular organism development	GO:0007275	1.63049	0.031624
	Biological process	multicellular organismal process	GO:0032501	1.63049	0.031624
	Biological process	regulation of DNA-templated transcription	GO:0006355	1.39972	2.95566e-14
	Biological process	regulation of RNA biosynthetic process	GO:2001141	1.39972	2.95566e-14
	Biological process	regulation of RNA metabolic process	GO:0051252	1.39929	3.54679e-14
	Biological process	regulation of nucleobase-containing compound metabolic process	GO:0019219	1.39505	3.06934e-14
	Biological process	regulation of macromolecule biosynthetic process	GO:0010556	1.39086	4.43349e-14
	Biological process	regulation of cellular biosynthetic process	GO:0031326	1.39086	4.43349e-14
	Biological process	regulation of biosynthetic process	GO:0009889	1.39086	4.43349e-14
	Biological process	regulation of cellular metabolic process	GO:0031323	1.38377	2.95566e-14
	Biological process	regulation of primary metabolic process	GO:0080090	1.38324	4.90017e-14
	Biological process	regulation of nitrogen compound metabolic process	GO:0051171	1.38324	4.90017e-14
	Biological process	regulation of gene expression	GO:0010468	1.37937	3.06934e-14
	Biological process	regulation of metabolic process	GO:0019222	1.37556	4.43349e-14
	Biological process	regulation of macromolecule metabolic process	GO:0060255	1.37372	4.69428e-14
	Biological process	regulation of cellular process	GO:0050794	1.35803	4.90017e-14
	Biological process	regulation of biological process	GO:0050789	1.3522	3.54679e-14
	Biological process	biological regulation	GO:0065007	1.33199	4.69428e-14
	Biological process	external encapsulating structure organization	GO:0045229	1.32687	0.0390818
	Biological process	cell wall organization	GO:0071555	1.32687	0.0390818
	Biological process	metal ion transport	GO:0030001	1.31553	0.000657047
	Biological process	response to endogenous stimulus	GO:0009719	1.31536	0.0336975
	Biological process	response to hormone	GO:0009725	1.31536	0.0336975
	Biological process	monoatomic ion transport	GO:0006811	1.31268	2.4447e-06
	Biological process	monoatomic ion transmembrane transport	GO:0034220	1.30947	0.0330021
	Biological process	DNA-templated transcription	GO:0006351	1.30701	0
	Biological process	RNA biosynthetic process	GO:0032774	1.30439	0
	Biological process	signaling	GO:0023052	1.27604	0.00403282
	Biological process	cell communication	GO:0007154	1.27604	0.00403282
	Biological process	signal transduction	GO:0007165	1.27604	0.00403282
	Biological process	nucleobase-containing compound biosynthetic process	GO:0034654	1.27387	2.95566e-14
	Biological process	monoatomic cation transport	GO:0006812	1.2587	0.000664465
	Biological process	establishment of localization in cell	GO:0051649	1.24546	0.0272124
	Biological process	intracellular transport	GO:0046907	1.24546	0.0272124
	Biological process	aromatic compound biosynthetic process	GO:0019438	1.23548	3.92968e-13
	Biological process	organic cyclic compound biosynthetic process	GO:1901362	1.21217	2.79426e-11
	Biological process	heterocycle biosynthetic process	GO:0018130	1.21161	7.06698e-11
	Biological process	macromolecule biosynthetic process	GO:0009059	1.17715	1.11846e-10
	Biological process	transport	GO:0006810	1.16873	4.10383e-08
	Biological process	establishment of localization	GO:0051234	1.16788	4.69917e-08
	Biological process	localization	GO:0051179	1.16513	6.77232e-08
	Biological process	cellular nitrogen compound biosynthetic process	GO:0044271	1.16169	3.3884e-09
	Biological process	transmembrane transport	GO:0055085	1.15493	0.000686611
	Biological process	gene expression	GO:0010467	1.13566	2.17464e-06
	Biological process	organic substance biosynthetic process	GO:1901576	1.13119	7.81812e-09
	Biological process	cellular biosynthetic process	GO:0044249	1.12966	1.76072e-07
	Biological process	protein phosphorylation	GO:0006468	1.12779	0.00167485
	Biological process	biosynthetic process	GO:0009058	1.12493	1.79913e-08
	Biological process	phosphorylation	GO:0016310	1.12263	0.00253479
	Biological process	RNA metabolic process	GO:0016070	1.0878	0.0266085
	Biological process	phosphorus metabolic process	GO:0006793	1.08055	0.0380428
	Biological process	phosphate-containing compound metabolic process	GO:0006796	1.07963	0.0407202
	Biological process	cellular process	GO:0009987	1.06615	4.43349e-14
	Biological process	biological_process	GO:0008150	1.04291	4.43349e-14
	Cellular component	proton-transporting V-type ATPase, V0 domain	GO:0033179	2.13914	0.00299519
	Cellular component	trans-Golgi network transport vesicle membrane	GO:0012510	2.13914	0.0273032
	Cellular component	clathrin coat of trans-Golgi network vesicle	GO:0030130	2.13914	0.0273032
	Cellular component	trans-Golgi network transport vesicle	GO:0030140	2.13914	0.0273032
	Cellular component	Golgi-associated vesicle	GO:0005798	2.00544	0.00838352
	Cellular component	Golgi-associated vesicle membrane	GO:0030660	2.00544	0.00838352
	Cellular component	mitochondrial outer membrane	GO:0005741	1.97459	0.0341295
	Cellular component	organelle outer membrane	GO:0031968	1.85392	0.0335871
	Cellular component	proton-transporting V-type ATPase complex	GO:0033176	1.71131	0.0351654
	Cellular component	vesicle coat	GO:0030120	1.66377	0.0315842
	Cellular component	coated vesicle membrane	GO:0030662	1.66377	0.0315842
	Cellular component	vesicle membrane	GO:0012506	1.5871	0.0318149
	Cellular component	cytoplasmic vesicle membrane	GO:0030659	1.5871	0.0318149
	Cellular component	bounding membrane of organelle	GO:0098588	1.52795	0.00549742
	Cellular component	organelle membrane	GO:0031090	1.26222	0.034915
	Molecular function	kinase regulator activity	GO:0019207	2.42925	0.00100651
	Molecular function	protein kinase regulator activity	GO:0019887	2.42925	0.00100651
	Molecular function	cyclin-dependent protein serine/threonine kinase regulator activity	GO:0016538	2.42925	0.00833242
	Molecular function	protein kinase inhibitor activity	GO:0004860	2.42925	0.0353281
	Molecular function	cyclin-dependent protein serine/threonine kinase inhibitor activity	GO:0004861	2.42925	0.0353281
	Molecular function	kinase inhibitor activity	GO:0019210	2.42925	0.0353281
	Molecular function	protein serine/threonine kinase inhibitor activity	GO:0030291	2.42925	0.0353281
	Molecular function	DNA secondary structure binding	GO:0000217	2.25573	0.00309348
	Molecular function	minor groove of adenine-thymine-rich DNA binding	GO:0003680	2.25573	0.00309348
	Molecular function	guanyl-nucleotide exchange factor activity	GO:0005085	2.11239	0.000445641
	Molecular function	protein domain specific binding	GO:0019904	2.10535	0.00878261
	Molecular function	catalytic activity, acting on a glycoprotein	GO:0140103	2.00056	0.013264
	Molecular function	SNAP receptor activity	GO:0005484	1.96653	0.00632477
	Molecular function	monoatomic anion transmembrane transporter activity	GO:0008509	1.9434	0.0418494
	Molecular function	voltage-gated channel activity	GO:0022832	1.79944	0.0118194
	Molecular function	voltage-gated monoatomic ion channel activity	GO:0005244	1.79944	0.0118194
	Molecular function	protein-macromolecule adaptor activity	GO:0030674	1.79553	0.0275613
	Molecular function	protein phosphatase regulator activity	GO:0019888	1.76673	0.0434113
	Molecular function	molecular adaptor activity	GO:0060090	1.72072	0.0493363
	Molecular function	DNA-binding transcription factor activity	GO:0003700	1.67011	0
	Molecular function	nucleoside-triphosphatase regulator activity	GO:0060589	1.6195	0.00612752
	Molecular function	GTPase regulator activity	GO:0030695	1.6195	0.00612752
	Molecular function	transcription regulator activity	GO:0140110	1.59596	0
	Molecular function	actin binding	GO:0003779	1.55472	0.0187062
	Molecular function	sequence-specific DNA binding	GO:0043565	1.55176	1.16211e-11
	Molecular function	proton transmembrane transporter activity	GO:0015078	1.47393	0.00481671
	Molecular function	disulfide oxidoreductase activity	GO:0015036	1.4503	0.029806
	Molecular function	GTPase activity	GO:0003924	1.41706	0.000300871
	Molecular function	salt transmembrane transporter activity	GO:1901702	1.40641	0.00617108
	Molecular function	metal ion transmembrane transporter activity	GO:0046873	1.37981	0.00728975
	Molecular function	inorganic molecular entity transmembrane transporter activity	GO:0015318	1.37469	2.75791e-05
	Molecular function	inorganic cation transmembrane transporter activity	GO:0022890	1.35586	0.000460432
	Molecular function	DNA binding	GO:0003677	1.33609	0
	Molecular function	monoatomic cation transmembrane transporter activity	GO:0008324	1.33081	0.00083821
	Molecular function	monoatomic ion transmembrane transporter activity	GO:0015075	1.30806	0.000457949
	Molecular function	guanyl nucleotide binding	GO:0019001	1.26523	0.00864145
	Molecular function	calcium ion binding	GO:0005509	1.26134	0.00693141
	Molecular function	GTP binding	GO:0005525	1.24577	0.0200043
	Molecular function	guanyl ribonucleotide binding	GO:0032561	1.24577	0.0200043
	Molecular function	structural molecule activity	GO:0005198	1.24255	0.00302753
	Molecular function	protein dimerization activity	GO:0046983	1.23767	0.00295951
	Molecular function	protein kinase activity	GO:0004672	1.19761	1.41802e-06
	Molecular function	phosphotransferase activity, alcohol group as acceptor	GO:0016773	1.18686	1.35892e-06
	Molecular function	transporter activity	GO:0005215	1.18603	0.000247475
	Molecular function	transmembrane transporter activity	GO:0022857	1.17696	0.000726251
	Molecular function	nucleic acid binding	GO:0003676	1.16135	1.72579e-11
	Molecular function	kinase activity	GO:0016301	1.16036	4.2403e-05
	Molecular function	transferase activity, transferring phosphorus-containing groups	GO:0016772	1.11096	0.00476194
	Molecular function	purine ribonucleoside triphosphate binding	GO:0035639	1.08276	0.0083111
	Molecular function	catalytic activity, acting on a protein	GO:0140096	1.08222	0.0202695
	Molecular function	heterocyclic compound binding	GO:1901363	1.07579	3.50027e-07
	Molecular function	organic cyclic compound binding	GO:0097159	1.07579	3.50027e-07

[truncated: 6 more sheets: Supplementary Table S11, Supplementary Table S12, Supplementary Table S13, Supplementary Table S14, Supplementary Table S15, Supplementary Table S16]
